# Supplementary material for: The Association between Symptomatic Rotavirus Infection and Histo-Blood Group Antigens in Young Children with Diarrhea in Pretoria, South Africa
Source: Viruses. 2022 Dec 8;14(12):2735. doi: 10.3390/v14122735 (PMC9782691; doi:10.3390/v14122735)
Supplement: Supplementary file 1 [file viruses-14-02735-s001.zip]

Archive with 1 entries (1 files):
- viruses-1894685-supplementary.pdf
